# Supplementary material for: Lipophilicity and ADMET Analysis of Quinoline-1,4-quinone Hybrids
Source: Pharmaceutics. 2022 Dec 22;15(1):34. doi: 10.3390/pharmaceutics15010034 (PMC9867208; doi:10.3390/pharmaceutics15010034)
Supplement: Supplementary file 1 [file pharmaceutics-15-00034-s001.zip]

Archive with 1 entries (1 files):
- pharmaceutics-2068265-supplementary.pdf
